# Supplementary material for: Gut Microbiome Changes Associated with Epithelial Barrier Damage and Systemic Inflammation during Antiretroviral Therapy of Chronic SIV Infection
Source: Viruses. 2021 Aug 8;13(8):1567. doi: 10.3390/v13081567 (PMC8402875; doi:10.3390/v13081567)
Supplement: Supplementary file 1 [file viruses-13-01567-s001.zip]

Archive with 1 entries (1 files):
- viruses-1297382-supplementary.pdf
